# Supplementary material for: Determining sex differences in aortic valve myofibroblast responses to drug combinations identified using a digital medicine platform
Source: Sci Adv. 2025 Jun 6;11(23):eadu2695. doi: 10.1126/sciadv.adu2695 (PMC12143354; doi:10.1126/sciadv.adu2695)
Supplement: Supplementary file 2 — Data S1 [file sciadv.adu2695_data_s1.zip]

Archive with 1 entries (1 files):
- adu2695_data_s1.xlsx
